# Supplementary material for: Blockage of Cholinergic Signaling via Muscarinic Acetylcholine Receptor 3 Inhibits Tumor Growth in Human Colorectal Adenocarcinoma
Source: Cancers (Basel). 2021 Jun 28;13(13):3220. doi: 10.3390/cancers13133220 (PMC8267754; doi:10.3390/cancers13133220)
Supplement: Supplementary file 1 [file cancers-13-03220-s001.zip]

Archive with 1 entries (1 files):
- cancers-1250956-supplementary.pdf
